# Supplementary material for: Mathematical modeling and optimizing the in vitro shoot proliferation of wallflower using multilayer perceptron non-dominated sorting genetic algorithm-II (MLP-NSGAII)
Source: PLoS One. 2022 Sep 9;17(9):e0273009. doi: 10.1371/journal.pone.0273009 (PMC9462766; doi:10.1371/journal.pone.0273009)
Supplement: S1 Data — (XLS) [file pone.0273009.s001.xls]

## Sheet: Sheet1
BA	KIN	NAA	GA3	SHN	SHL	CW
0	0	0	0	0	0	0
0	0	0	0	0	0	0
0	0	0	0	0	0	0
0	0	0	0	0	0	0
0	0	0	0	0	0	0
0	0	0	0	0	0	0
0	0	0	0	0	0	0
0	0	0	0	0	0	0
0	0	0	0	0	0	0
0	0	0	0	0	0	0
0	0	0	0	0	0	0
0	0	0	0	0	0	0
0	0	0	0	0	0	0
0	0	0	0	0	0	0
0	0	0	0	0	0	0
0	0	0	0	0	0	0
0	0	0	0.2	0	0	0
0	0	0	0.2	0	0	0
0	0	0	0.2	0	0	0
0	0	0	0.2	0	0	0
0	0	0	0.2	0	0	0
0	0	0	0.2	0	0	0
0	0	0	0.2	0	0	0
0	0	0	0.2	0	0	0
0	0	0	0.2	0	0	0
0	0	0	0.2	0	0	0
0	0	0	0.2	0	0	0
0	0	0	0.2	0	0	0
0	0	0	0.2	0	0	0
0	0	0	0.2	0	0	0
0	0	0	0.2	0	0	0
0	0	0	0.2	0	0	0
0	0	0.1	0	0	0	0
0	0	0.1	0	0	0	0
0	0	0.1	0	0	0	0
0	0	0.1	0	0	0	0
0	0	0.1	0	0	0	0
0	0	0.1	0	0	0	0
0	0	0.1	0	0	0	0
0	0	0.1	0	0	0	0
0	0	0.1	0	0	0	0
0	0	0.1	0	0	0	0
0	0	0.1	0	0	0	0
0	0	0.1	0	0	0	0
0	0	0.1	0	0	0	0
0	0	0.1	0	0	0	0
0	0	0.1	0	0	0	0
0	0	0.1	0	0	0	0
0	0	0.1	0.2	0	0	0
0	0	0.1	0.2	0	0	0
0	0	0.1	0.2	0	0	0
0	0	0.1	0.2	2	0.8	0
0	0	0.1	0.2	0	0	0
0	0	0.1	0.2	0	0	0
0	0	0.1	0.2	0	0	0
0	0	0.1	0.2	1	1.2	0
0	0	0.1	0.2	2	0.8	0
0	0	0.1	0.2	0	0	0
0	0	0.1	0.2	0	0	0
0	0	0.1	0.2	1	0.85	0
0	0	0.1	0.2	0	0	0
0	0	0.1	0.2	0	0	0
0	0	0.1	0.2	0	0	0
0	0	0.1	0.2	0	0	0
0	0.5	0	0	2	1.78	0
0	0.5	0	0	2	1.8	0
0	0.5	0	0	2	1.78	0
0	0.5	0	0	1	1.79	0
0	0.5	0	0	1	1.81	0
0	0.5	0	0	1	1.82	0
0	0.5	0	0	1	1.84	0
0	0.5	0	0	1	1.76	0
0	0.5	0	0	1	1.83	0
0	0.5	0	0	1	1.77	0
0	0.5	0	0	2	1.79	0
0	0.5	0	0	2	1.8	0
0	0.5	0	0	2	1.82	0
0	0.5	0	0	1	1.8	0
0	0.5	0	0	1	1.77	0
0	0.5	0	0	1	1.8	0
0	0.5	0	0.2	2	1.95	0
0	0.5	0	0.2	2	1.98	0
0	0.5	0	0.2	2	1.96	0
0	0.5	0	0.2	2	1.97	0
0	0.5	0	0.2	2	1.96	0
0	0.5	0	0.2	2	1.99	0
0	0.5	0	0.2	3	1.97	0
0	0.5	0	0.2	2	1.95	0
0	0.5	0	0.2	2	1.98	0
0	0.5	0	0.2	3	1.96	0
0	0.5	0	0.2	3	1.97	0
0	0.5	0	0.2	3	1.98	0
0	0.5	0	0.2	3	1.94	0
0	0.5	0	0.2	3	1.97	0
0	0.5	0	0.2	2	1.94	0
0	0.5	0	0.2	2	1.96	0
0	0.5	0.1	0	2	1.94	0
0	0.5	0.1	0	2	1.95	0
0	0.5	0.1	0	2	1.96	0
0	0.5	0.1	0	2	1.95	0
0	0.5	0.1	0	3	1.93	0
0	0.5	0.1	0	3	1.95	0
0	0.5	0.1	0	3	1.92	0
0	0.5	0.1	0	3	1.93	0
0	0.5	0.1	0	2	1.95	0
0	0.5	0.1	0	3	1.94	0
0	0.5	0.1	0	3	1.92	0
0	0.5	0.1	0	2	1.94	0
0	0.5	0.1	0	1	1.94	0
0	0.5	0.1	0	1	1.96	0
0	0.5	0.1	0	2	1.93	0
0	0.5	0.1	0	2	1.95	0
0	0.5	0.1	0.2	3	2.2	0
0	0.5	0.1	0.2	3	2.17	0
0	0.5	0.1	0.2	2	2.18	0
0	0.5	0.1	0.2	3	2.22	0
0	0.5	0.1	0.2	3	2.15	0
0	0.5	0.1	0.2	2	2.18	0
0	0.5	0.1	0.2	1	2.2	0
0	0.5	0.1	0.2	3	2.17	0
0	0.5	0.1	0.2	2	2.19	0
0	0.5	0.1	0.2	2	2.21	0
0	0.5	0.1	0.2	2	2.19	0
0	0.5	0.1	0.2	2	2.18	0
0	0.5	0.1	0.2	3	2.24	0
0	0.5	0.1	0.2	3	2.18	0
0	0.5	0.1	0.2	3	2.22	0
0	0.5	0.1	0.2	3	2.19	0
0	1	0	0	3	2.51	0
0	1	0	0	3	2.58	0
0	1	0	0	4	2.54	0
0	1	0	0	2	2.6	0
0	1	0	0	2	2.55	0
0	1	0	0	3	2.54	0
0	1	0	0	2	2.57	0
0	1	0	0	2	2.56	0
0	1	0	0	2	2.51	0
0	1	0	0	3	2.57	0
0	1	0	0	2	2.53	0
0	1	0	0	3	2.54	0
0	1	0	0	3	2.55	0
0	1	0	0	4	2.57	0
0	1	0	0	2	2.51	0
0	1	0	0	3	2.59	0
0	1	0	0.2	3	2.68	0
0	1	0	0.2	3	2.81	0
0	1	0	0.2	2	2.78	0
0	1	0	0.2	3	2.85	0
0	1	0	0.2	2	2.71	0
0	1	0	0.2	3	2.8	0
0	1	0	0.2	3	2.75	0
0	1	0	0.2	4	2.77	0
0	1	0	0.2	4	2.73	0
0	1	0	0.2	3	2.79	0
0	1	0	0.2	3	2.69	0.01
0	1	0	0.2	2	2.72	0.01
0	1	0	0.2	2	2.81	0
0	1	0	0.2	2	2.76	0
0	1	0	0.2	4	2.78	0
0	1	0	0.2	4	2.74	0
0	1	0.1	0	4	2.68	0
0	1	0.1	0	4	2.66	0
0	1	0.1	0	4	2.72	0
0	1	0.1	0	4	2.68	0
0	1	0.1	0	3	2.69	0
0	1	0.1	0	2	2.71	0
0	1	0.1	0	2	2.67	0
0	1	0.1	0	2	2.67	0
0	1	0.1	0	2	2.69	0
0	1	0.1	0	3	2.73	0.02
0	1	0.1	0	3	2.66	0.01
0	1	0.1	0	3	2.73	0.01
0	1	0.1	0	4	2.68	0.01
0	1	0.1	0	4	2.67	0
0	1	0.1	0	2	2.65	0
0	1	0.1	0	2	2.63	0
0	1	0.1	0.2	3	2.92	0
0	1	0.1	0.2	4	2.88	0
0	1	0.1	0.2	2	2.93	0.02
0	1	0.1	0.2	2	2.86	0.01
0	1	0.1	0.2	3	2.9	0.01
0	1	0.1	0.2	4	2.88	0.02
0	1	0.1	0.2	3	2.91	0.01
0	1	0.1	0.2	3	2.92	0.01
0	1	0.1	0.2	3	2.89	0
0	1	0.1	0.2	3	2.86	0
0	1	0.1	0.2	4	2.85	0.03
0	1	0.1	0.2	3	2.92	0.03
0	1	0.1	0.2	4	2.89	0.02
0	1	0.1	0.2	3	2.87	0.01
0	1	0.1	0.2	3	2.85	0
0	1	0.1	0.2	4	2.91	0
0	2	0	0	4	3.31	0.03
0	2	0	0	5	3.28	0.05
0	2	0	0	5	3.29	0.03
0	2	0	0	4	3.26	0.05
0	2	0	0	5	3.28	0.04
0	2	0	0	3	3.26	0.04
0	2	0	0	4	3.32	0.04
0	2	0	0	5	3.28	0.05
0	2	0	0	5	3.25	0.05
0	2	0	0	5	3.28	0.04
0	2	0	0	4	3.29	0.03
0	2	0	0	4	3.27	0.04
0	2	0	0	4	3.27	0.05
0	2	0	0	3	3.29	0.03
0	2	0	0	5	3.28	0.05
0	2	0	0	5	3.29	0.03
0	2	0	0.2	4	3.46	0.06
0	2	0	0.2	5	3.4	0.05
0	2	0	0.2	4	3.42	0.05
0	2	0	0.2	4	3.4	0.05
0	2	0	0.2	5	3.45	0.06
0	2	0	0.2	4	3.43	0.05
0	2	0	0.2	4	3.45	0.06
0	2	0	0.2	5	3.41	0.06
0	2	0	0.2	5	3.43	0.05
0	2	0	0.2	5	3.42	0.07
0	2	0	0.2	4	3.4	0.04
0	2	0	0.2	5	3.46	0.04
0	2	0	0.2	4	3.42	0.05
0	2	0	0.2	5	3.43	0.06
0	2	0	0.2	5	3.44	0.04
0	2	0	0.2	5	3.41	0.04
0	2	0.1	0	4	3.38	0.06
0	2	0.1	0	5	3.37	0.04
0	2	0.1	0	5	3.36	0.07
0	2	0.1	0	5	3.37	0.05
0	2	0.1	0	4	3.39	0.06
0	2	0.1	0	5	3.35	0.07
0	2	0.1	0	4	3.37	0.05
0	2	0.1	0	4	3.36	0.05
0	2	0.1	0	5	3.39	0.06
0	2	0.1	0	4	3.4	0.07
0	2	0.1	0	5	3.36	0.05
0	2	0.1	0	4	3.37	0.06
0	2	0.1	0	5	3.35	0.06
0	2	0.1	0	3	3.39	0.07
0	2	0.1	0	4	3.38	0.05
0	2	0.1	0	4	3.36	0.07
0	2	0.1	0.2	4	3.52	0.09
0	2	0.1	0.2	6	3.48	0.1
0	2	0.1	0.2	5	3.49	0.08
0	2	0.1	0.2	4	3.51	0.08
0	2	0.1	0.2	5	3.53	0.09
0	2	0.1	0.2	5	3.48	0.09
0	2	0.1	0.2	4	3.47	0.1
0	2	0.1	0.2	6	3.52	0.09
0	2	0.1	0.2	4	3.5	0.09
0	2	0.1	0.2	4	3.53	0.1
0	2	0.1	0.2	5	3.48	0.11
0	2	0.1	0.2	5	3.49	0.09
0	2	0.1	0.2	5	3.52	0.1
0	2	0.1	0.2	4	3.5	0.1
0	2	0.1	0.2	5	3.47	0.09
0	2	0.1	0.2	4	3.52	0.09
0.5	0	0	0	1	1.84	0
0.5	0	0	0	1	1.81	0
0.5	0	0	0	1	1.83	0
0.5	0	0	0	2	1.81	0
0.5	0	0	0	2	1.81	0
0.5	0	0	0	2	1.83	0
0.5	0	0	0	1	1.81	0
0.5	0	0	0	1	1.84	0
0.5	0	0	0	1	1.82	0
0.5	0	0	0	1	1.85	0
0.5	0	0	0	1	1.82	0
0.5	0	0	0	2	1.84	0
0.5	0	0	0	1	1.85	0
0.5	0	0	0	2	1.83	0
0.5	0	0	0	1	1.86	0
0.5	0	0	0	1	1.82	0
0.5	0	0	0.2	3	1.98	0
0.5	0	0	0.2	3	1.94	0
0.5	0	0	0.2	2	1.95	0
0.5	0	0	0.2	3	1.97	0
0.5	0	0	0.2	2	2	0
0.5	0	0	0.2	2	2.02	0
0.5	0	0	0.2	3	1.99	0
0.5	0	0	0.2	3	1.97	0
0.5	0	0	0.2	2	1.96	0
0.5	0	0	0.2	3	1.95	0
0.5	0	0	0.2	3	1.98	0
0.5	0	0	0.2	2	1.99	0
0.5	0	0	0.2	2	1.93	0
0.5	0	0	0.2	3	1.98	0
0.5	0	0	0.2	3	1.92	0
0.5	0	0	0.2	3	1.97	0
0.5	0	0.1	0	2	1.92	0
0.5	0	0.1	0	2	1.88	0
0.5	0	0.1	0	2	1.93	0
0.5	0	0.1	0	2	1.89	0
0.5	0	0.1	0	3	1.94	0
0.5	0	0.1	0	3	1.87	0
0.5	0	0.1	0	3	1.84	0
0.5	0	0.1	0	3	1.9	0
0.5	0	0.1	0	3	1.92	0
0.5	0	0.1	0	2	1.93	0
0.5	0	0.1	0	2	1.92	0
0.5	0	0.1	0	2	1.95	0
0.5	0	0.1	0	2	1.89	0
0.5	0	0.1	0	3	1.86	0
0.5	0	0.1	0	2	1.88	0
0.5	0	0.1	0	2	1.89	0
0.5	0	0.1	0.2	2	2.32	0
0.5	0	0.1	0.2	3	2.28	0
0.5	0	0.1	0.2	3	2.36	0
0.5	0	0.1	0.2	3	2.37	0
0.5	0	0.1	0.2	2	2.3	0
0.5	0	0.1	0.2	2	2.35	0
0.5	0	0.1	0.2	4	2.27	0
0.5	0	0.1	0.2	4	2.29	0
0.5	0	0.1	0.2	2	2.34	0
0.5	0	0.1	0.2	2	2.37	0
0.5	0	0.1	0.2	3	2.32	0
0.5	0	0.1	0.2	3	2.33	0
0.5	0	0.1	0.2	3	2.25	0
0.5	0	0.1	0.2	3	2.34	0
0.5	0	0.1	0.2	2	2.28	0
0.5	0	0.1	0.2	2	2.29	0
0.5	0.5	0	0	2	2.59	0
0.5	0.5	0	0	2	2.62	0
0.5	0.5	0	0	2	2.61	0
0.5	0.5	0	0	3	2.58	0
0.5	0.5	0	0	3	2.56	0
0.5	0.5	0	0	3	2.63	0
0.5	0.5	0	0	3	2.59	0
0.5	0.5	0	0	4	2.63	0
0.5	0.5	0	0	2	2.62	0
0.5	0.5	0	0	2	2.56	0
0.5	0.5	0	0	2	2.59	0
0.5	0.5	0	0	3	2.58	0
0.5	0.5	0	0	4	2.65	0
0.5	0.5	0	0	4	2.62	0
0.5	0.5	0	0	2	2.57	0
0.5	0.5	0	0	4	2.64	0
0.5	0.5	0	0.2	4	2.76	0
0.5	0.5	0	0.2	4	2.72	0
0.5	0.5	0	0.2	4	2.71	0
0.5	0.5	0	0.2	4	2.74	0
0.5	0.5	0	0.2	5	2.75	0
0.5	0.5	0	0.2	5	2.73	0
0.5	0.5	0	0.2	5	2.74	0
0.5	0.5	0	0.2	3	2.72	0
0.5	0.5	0	0.2	3	2.77	0
0.5	0.5	0	0.2	3	2.76	0
0.5	0.5	0	0.2	2	2.74	0
0.5	0.5	0	0.2	2	2.75	0
0.5	0.5	0	0.2	2	2.74	0
0.5	0.5	0	0.2	2	2.76	0
0.5	0.5	0	0.2	2	2.73	0
0.5	0.5	0	0.2	2	2.71	0
0.5	0.5	0.1	0	2	2.67	0
0.5	0.5	0.1	0	3	2.73	0
0.5	0.5	0.1	0	3	2.72	0
0.5	0.5	0.1	0	3	2.69	0
0.5	0.5	0.1	0	3	2.68	0
0.5	0.5	0.1	0	4	2.74	0
0.5	0.5	0.1	0	4	2.71	0
0.5	0.5	0.1	0	4	2.72	0
0.5	0.5	0.1	0	3	2.68	0
0.5	0.5	0.1	0	4	2.67	0
0.5	0.5	0.1	0	2	2.73	0
0.5	0.5	0.1	0	3	2.69	0
0.5	0.5	0.1	0	3	2.67	0
0.5	0.5	0.1	0	4	2.72	0
0.5	0.5	0.1	0	3	2.7	0
0.5	0.5	0.1	0	3	2.68	0
0.5	0.5	0.1	0.2	3	2.92	0
0.5	0.5	0.1	0.2	5	2.87	0
0.5	0.5	0.1	0.2	3	2.88	0
0.5	0.5	0.1	0.2	3	2.93	0
0.5	0.5	0.1	0.2	3	2.91	0
0.5	0.5	0.1	0.2	3	2.89	0
0.5	0.5	0.1	0.2	5	2.93	0
0.5	0.5	0.1	0.2	4	2.87	0
0.5	0.5	0.1	0.2	4	2.92	0
0.5	0.5	0.1	0.2	3	2.93	0
0.5	0.5	0.1	0.2	4	2.83	0
0.5	0.5	0.1	0.2	4	2.92	0
0.5	0.5	0.1	0.2	3	2.88	0
0.5	0.5	0.1	0.2	3	2.93	0
0.5	0.5	0.1	0.2	3	2.94	0
0.5	0.5	0.1	0.2	3	2.89	0
0.5	1	0	0	4	3.21	0.04
0.5	1	0	0	4	3.19	0.04
0.5	1	0	0	4	3.18	0.06
0.5	1	0	0	5	3.16	0.05
0.5	1	0	0	4	3.2	0.06
0.5	1	0	0	4	3.15	0.04
0.5	1	0	0	4	3.18	0.05
0.5	1	0	0	4	3.21	0.05
0.5	1	0	0	4	3.15	0.06
0.5	1	0	0	5	3.17	0.04
0.5	1	0	0	3	3.18	0.04
0.5	1	0	0	3	3.19	0.06
0.5	1	0	0	3	3.19	0.05
0.5	1	0	0	3	3.22	0.05
0.5	1	0	0	4	3.16	0.05
0.5	1	0	0	3	3.22	0.05
0.5	1	0	0.2	5	3.4	0.08
0.5	1	0	0.2	5	3.36	0.08
0.5	1	0	0.2	4	3.35	0.07
0.5	1	0	0.2	5	3.42	0.06
0.5	1	0	0.2	5	3.41	0.08
0.5	1	0	0.2	4	3.39	0.06
0.5	1	0	0.2	4	3.37	0.06
0.5	1	0	0.2	5	3.33	0.06
0.5	1	0	0.2	4	3.36	0.06
0.5	1	0	0.2	4	3.37	0.08
0.5	1	0	0.2	3	3.39	0.08
0.5	1	0	0.2	3	3.42	0.07
0.5	1	0	0.2	3	3.37	0.06
0.5	1	0	0.2	4	3.41	0.06
0.5	1	0	0.2	3	3.38	0.06
0.5	1	0	0.2	3	3.37	0.09
0.5	1	0.1	0	4	3.28	0.1
0.5	1	0.1	0	4	3.25	0.09
0.5	1	0.1	0	4	3.26	0.1
0.5	1	0.1	0	3	3.29	0.08
0.5	1	0.1	0	4	3.3	0.08
0.5	1	0.1	0	4	3.29	0.1
0.5	1	0.1	0	4	3.27	0.12
0.5	1	0.1	0	4	3.24	0.1
0.5	1	0.1	0	5	3.28	0.12
0.5	1	0.1	0	4	3.26	0.09
0.5	1	0.1	0	5	3.25	0.1
0.5	1	0.1	0	4	3.27	0.09
0.5	1	0.1	0	4	3.28	0.1
0.5	1	0.1	0	4	3.31	0.09
0.5	1	0.1	0	4	3.29	0.11
0.5	1	0.1	0	5	3.27	0.09
0.5	1	0.1	0.2	5	3.43	0.12
0.5	1	0.1	0.2	4	3.41	0.13
0.5	1	0.1	0.2	5	3.37	0.12
0.5	1	0.1	0.2	5	3.39	0.12
0.5	1	0.1	0.2	5	3.4	0.13
0.5	1	0.1	0.2	5	3.37	0.13
0.5	1	0.1	0.2	4	3.38	0.1
0.5	1	0.1	0.2	4	3.42	0.12
0.5	1	0.1	0.2	4	3.43	0.11
0.5	1	0.1	0.2	5	3.41	0.11
0.5	1	0.1	0.2	4	3.39	0.13
0.5	1	0.1	0.2	4	3.35	0.11
0.5	1	0.1	0.2	5	3.36	0.12
0.5	1	0.1	0.2	5	3.37	0.13
0.5	1	0.1	0.2	4	3.41	0.12
0.5	1	0.1	0.2	3	3.36	0.13
0.5	2	0	0	4	3.65	0.15
0.5	2	0	0	4	3.63	0.15
0.5	2	0	0	4	3.66	0.14
0.5	2	0	0	4	3.62	0.15
0.5	2	0	0	5	3.61	0.16
0.5	2	0	0	5	3.62	0.15
0.5	2	0	0	5	3.64	0.14
0.5	2	0	0	6	3.63	0.15
0.5	2	0	0	6	3.68	0.15
0.5	2	0	0	5	3.65	0.14
0.5	2	0	0	4	3.67	0.16
0.5	2	0	0	3	3.65	0.15
0.5	2	0	0	5	3.63	0.14
0.5	2	0	0	5	3.67	0.15
0.5	2	0	0	5	3.62	0.13
0.5	2	0	0	3	3.64	0.16
0.5	2	0	0.2	5	3.75	0.16
0.5	2	0	0.2	5	3.73	0.15
0.5	2	0	0.2	5	3.69	0.17
0.5	2	0	0.2	6	3.71	0.17
0.5	2	0	0.2	6	3.69	0.15
0.5	2	0	0.2	5	3.67	0.16
0.5	2	0	0.2	4	3.68	0.15
0.5	2	0	0.2	5	3.73	0.17
0.5	2	0	0.2	5	3.74	0.16
0.5	2	0	0.2	5	3.72	0.15
0.5	2	0	0.2	5	3.73	0.15
0.5	2	0	0.2	6	3.75	0.16
0.5	2	0	0.2	5	3.72	0.15
0.5	2	0	0.2	6	3.71	0.15
0.5	2	0	0.2	4	3.73	0.16
0.5	2	0	0.2	5	3.75	0.17
0.5	2	0.1	0	5	3.68	0.18
0.5	2	0.1	0	5	3.65	0.19
0.5	2	0.1	0	4	3.66	0.19
0.5	2	0.1	0	5	3.67	0.2
0.5	2	0.1	0	4	3.62	0.18
0.5	2	0.1	0	5	3.69	0.17
0.5	2	0.1	0	6	3.65	0.18
0.5	2	0.1	0	4	3.63	0.17
0.5	2	0.1	0	6	3.66	0.19
0.5	2	0.1	0	5	3.69	0.18
0.5	2	0.1	0	6	3.68	0.17
0.5	2	0.1	0	6	3.62	0.18
0.5	2	0.1	0	6	3.66	0.19
0.5	2	0.1	0	6	3.7	0.19
0.5	2	0.1	0	6	3.67	0.18
0.5	2	0.1	0	6	3.64	0.19
0.5	2	0.1	0.2	6	3.82	0.2
0.5	2	0.1	0.2	5	3.83	0.2
0.5	2	0.1	0.2	5	3.79	0.22
0.5	2	0.1	0.2	5	3.78	0.21
0.5	2	0.1	0.2	5	3.83	0.2
0.5	2	0.1	0.2	5	3.85	0.21
0.5	2	0.1	0.2	6	3.81	0.19
0.5	2	0.1	0.2	5	3.82	0.19
0.5	2	0.1	0.2	6	3.78	0.2
0.5	2	0.1	0.2	5	3.79	0.18
0.5	2	0.1	0.2	6	3.76	0.18
0.5	2	0.1	0.2	6	3.81	0.19
0.5	2	0.1	0.2	6	3.77	0.19
0.5	2	0.1	0.2	6	3.81	0.2
0.5	2	0.1	0.2	6	3.83	0.2
0.5	2	0.1	0.2	5	3.84	0.2
1	0	0	0	2	2.59	0
1	0	0	0	2	2.61	0
1	0	0	0	2	2.62	0
1	0	0	0	3	2.62	0
1	0	0	0	3	2.61	0
1	0	0	0	3	2.63	0
1	0	0	0	3	2.65	0
1	0	0	0	3	2.56	0
1	0	0	0	2	2.62	0
1	0	0	0	3	2.58	0
1	0	0	0	3	2.61	0
1	0	0	0	3	2.64	0
1	0	0	0	3	2.62	0
1	0	0	0	4	2.59	0
1	0	0	0	3	2.58	0
1	0	0	0	2	2.63	0
1	0	0	0.2	3	2.8	0
1	0	0	0.2	4	2.81	0
1	0	0	0.2	3	2.82	0
1	0	0	0.2	2	2.83	0
1	0	0	0.2	4	2.81	0
1	0	0	0.2	3	2.77	0
1	0	0	0.2	4	2.78	0
1	0	0	0.2	3	2.81	0
1	0	0	0.2	3	2.84	0
1	0	0	0.2	4	2.79	0
1	0	0	0.2	2	2.78	0
1	0	0	0.2	3	2.84	0
1	0	0	0.2	3	2.79	0
1	0	0	0.2	4	2.83	0
1	0	0	0.2	3	2.85	0
1	0	0	0.2	3	2.78	0
1	0	0.1	0	3	2.77	0
1	0	0.1	0	3	2.78	0
1	0	0.1	0	4	2.74	0
1	0	0.1	0	3	2.77	0
1	0	0.1	0	3	2.77	0
1	0	0.1	0	4	2.79	0
1	0	0.1	0	4	2.75	0
1	0	0.1	0	4	2.77	0
1	0	0.1	0	3	2.74	0
1	0	0.1	0	4	2.7	0
1	0	0.1	0	3	2.78	0
1	0	0.1	0	3	2.73	0
1	0	0.1	0	3	2.79	0
1	0	0.1	0	2	2.74	0
1	0	0.1	0	4	2.76	0
1	0	0.1	0	3	2.78	0
1	0	0.1	0.2	4	3.07	0
1	0	0.1	0.2	4	2.97	0
1	0	0.1	0.2	3	2.98	0
1	0	0.1	0.2	3	3.06	0
1	0	0.1	0.2	4	3.1	0
1	0	0.1	0.2	4	3.02	0
1	0	0.1	0.2	5	2.98	0
1	0	0.1	0.2	5	3.06	0
1	0	0.1	0.2	2	2.97	0
1	0	0.1	0.2	4	2.98	0
1	0	0.1	0.2	3	2.99	0
1	0	0.1	0.2	4	3.02	0
1	0	0.1	0.2	4	3.07	0
1	0	0.1	0.2	3	3.1	0
1	0	0.1	0.2	2	3.08	0
1	0	0.1	0.2	3	2.95	0
1	0.5	0	0	4	3.23	0.06
1	0.5	0	0	4	3.25	0.09
1	0.5	0	0	4	3.25	0.09
1	0.5	0	0	5	3.21	0.07
1	0.5	0	0	5	3.24	0.1
1	0.5	0	0	5	3.21	0.08
1	0.5	0	0	4	3.22	0.09
1	0.5	0	0	3	3.26	0.08
1	0.5	0	0	4	3.25	0.07
1	0.5	0	0	4	3.21	0.09
1	0.5	0	0	3	3.23	0.08
1	0.5	0	0	3	3.25	0.09
1	0.5	0	0	5	3.19	0.07
1	0.5	0	0	5	3.22	0.09
1	0.5	0	0	5	3.21	0.07
1	0.5	0	0	4	3.24	0.07
1	0.5	0	0.2	4	3.45	0.08
1	0.5	0	0.2	4	3.43	0.1
1	0.5	0	0.2	5	3.41	0.09
1	0.5	0	0.2	5	3.39	0.08
1	0.5	0	0.2	5	3.41	0.07
1	0.5	0	0.2	4	3.42	0.09
1	0.5	0	0.2	5	3.37	0.1
1	0.5	0	0.2	3	3.39	0.08
1	0.5	0	0.2	3	3.42	0.07
1	0.5	0	0.2	5	3.46	0.05
1	0.5	0	0.2	5	3.41	0.09
1	0.5	0	0.2	5	3.39	0.08
1	0.5	0	0.2	4	3.38	0.09
1	0.5	0	0.2	4	3.42	0.08
1	0.5	0	0.2	5	3.44	0.1
1	0.5	0	0.2	4	3.43	0.09
1	0.5	0.1	0	3	3.42	0.09
1	0.5	0.1	0	4	3.44	0.09
1	0.5	0.1	0	4	3.41	0.09
1	0.5	0.1	0	4	3.45	0.11
1	0.5	0.1	0	5	3.42	0.1
1	0.5	0.1	0	5	3.42	0.11
1	0.5	0.1	0	5	3.45	0.11
1	0.5	0.1	0	5	3.44	0.12
1	0.5	0.1	0	4	3.46	0.08
1	0.5	0.1	0	5	3.45	0.1
1	0.5	0.1	0	4	3.43	0.12
1	0.5	0.1	0	4	3.42	0.12
1	0.5	0.1	0	5	3.44	0.11
1	0.5	0.1	0	4	3.46	0.09
1	0.5	0.1	0	5	3.47	0.09
1	0.5	0.1	0	5	3.45	0.11
1	0.5	0.1	0.2	4	3.54	0.13
1	0.5	0.1	0.2	4	3.52	0.12
1	0.5	0.1	0.2	4	3.55	0.12
1	0.5	0.1	0.2	3	3.52	0.15
1	0.5	0.1	0.2	4	3.55	0.13
1	0.5	0.1	0.2	4	3.53	0.13
1	0.5	0.1	0.2	5	3.56	0.14
1	0.5	0.1	0.2	5	3.53	0.14
1	0.5	0.1	0.2	6	3.52	0.13
1	0.5	0.1	0.2	4	3.54	0.12
1	0.5	0.1	0.2	5	3.56	0.11
1	0.5	0.1	0.2	5	3.51	0.12
1	0.5	0.1	0.2	5	3.49	0.13
1	0.5	0.1	0.2	5	3.51	0.14
1	0.5	0.1	0.2	5	3.54	0.13
1	0.5	0.1	0.2	5	3.55	0.14
1	1	0	0	4	3.56	0.1
1	1	0	0	4	3.54	0.08
1	1	0	0	4	3.53	0.1
1	1	0	0	5	3.57	0.11
1	1	0	0	5	3.54	0.12
1	1	0	0	5	3.55	0.12
1	1	0	0	6	3.53	0.12
1	1	0	0	6	3.56	0.13
1	1	0	0	5	3.55	0.11
1	1	0	0	3	3.58	0.12
1	1	0	0	4	3.57	0.11
1	1	0	0	4	3.51	0.11
1	1	0	0	5	3.56	0.1
1	1	0	0	5	3.57	0.09
1	1	0	0	4	3.55	0.09
1	1	0	0	3	3.55	0.1
1	1	0	0.2	5	3.64	0.12
1	1	0	0.2	5	3.66	0.12
1	1	0	0.2	4	3.66	0.14
1	1	0	0.2	5	3.65	0.12
1	1	0	0.2	5	3.67	0.13
1	1	0	0.2	5	3.68	0.14
1	1	0	0.2	4	3.65	0.14
1	1	0	0.2	4	3.66	0.12
1	1	0	0.2	5	3.64	0.12
1	1	0	0.2	5	3.62	0.13
1	1	0	0.2	5	3.67	0.13
1	1	0	0.2	5	3.65	0.13
1	1	0	0.2	5	3.64	0.14
1	1	0	0.2	4	3.66	0.14
1	1	0	0.2	5	3.63	0.14
1	1	0	0.2	5	3.62	0.12
1	1	0.1	0	5	3.63	0.15
1	1	0.1	0	4	3.65	0.15
1	1	0.1	0	4	3.58	0.14
1	1	0.1	0	4	3.59	0.12
1	1	0.1	0	5	3.63	0.15
1	1	0.1	0	5	3.58	0.13
1	1	0.1	0	6	3.64	0.15
1	1	0.1	0	5	3.61	0.15
1	1	0.1	0	5	3.63	0.12
1	1	0.1	0	5	3.58	0.13
1	1	0.1	0	5	3.59	0.14
1	1	0.1	0	5	3.62	0.15
1	1	0.1	0	5	3.65	0.14
1	1	0.1	0	5	3.64	0.15
1	1	0.1	0	4	3.59	0.13
1	1	0.1	0	5	3.57	0.13
1	1	0.1	0.2	4	3.71	0.15
1	1	0.1	0.2	5	3.67	0.16
1	1	0.1	0.2	5	3.65	0.16
1	1	0.1	0.2	5	3.7	0.17
1	1	0.1	0.2	5	3.72	0.16
1	1	0.1	0.2	6	3.69	0.14
1	1	0.1	0.2	6	3.66	0.15
1	1	0.1	0.2	5	3.69	0.13
1	1	0.1	0.2	5	3.67	0.14
1	1	0.1	0.2	5	3.66	0.15
1	1	0.1	0.2	5	3.71	0.15
1	1	0.1	0.2	6	3.64	0.16
1	1	0.1	0.2	6	3.68	0.15
1	1	0.1	0.2	5	3.72	0.16
1	1	0.1	0.2	5	3.67	0.15
1	1	0.1	0.2	5	3.65	0.14
1	2	0	0	6	3.73	0.22
1	2	0	0	6	3.79	0.2
1	2	0	0	6	3.76	0.21
1	2	0	0	5	3.74	0.22
1	2	0	0	6	3.75	0.2
1	2	0	0	5	3.76	0.21
1	2	0	0	6	3.73	0.2
1	2	0	0	6	3.78	0.22
1	2	0	0	5	3.77	0.22
1	2	0	0	6	3.75	0.23
1	2	0	0	6	3.74	0.2
1	2	0	0	6	3.74	0.21
1	2	0	0	5	3.76	0.22
1	2	0	0	6	3.72	0.2
1	2	0	0	6	3.79	0.2
1	2	0	0	7	3.78	0.21
1	2	0	0.2	6	3.91	0.22
1	2	0	0.2	7	3.86	0.22
1	2	0	0.2	7	3.85	0.24
1	2	0	0.2	6	3.93	0.23
1	2	0	0.2	5	3.87	0.23
1	2	0	0.2	7	3.89	0.24
1	2	0	0.2	6	3.9	0.21
1	2	0	0.2	6	3.92	0.21
1	2	0	0.2	6	3.93	0.22
1	2	0	0.2	5	3.89	0.2
1	2	0	0.2	5	3.87	0.22
1	2	0	0.2	6	3.88	0.23
1	2	0	0.2	6	3.9	0.21
1	2	0	0.2	6	3.92	0.22
1	2	0	0.2	6	3.91	0.21
1	2	0	0.2	6	3.93	0.21
1	2	0.1	0	5	3.82	0.23
1	2	0.1	0	6	3.77	0.23
1	2	0.1	0	6	3.78	0.22
1	2	0.1	0	7	3.81	0.24
1	2	0.1	0	7	3.77	0.25
1	2	0.1	0	6	3.79	0.25
1	2	0.1	0	7	3.81	0.26
1	2	0.1	0	6	3.81	0.24
1	2	0.1	0	6	3.83	0.23
1	2	0.1	0	7	3.78	0.24
1	2	0.1	0	6	3.75	0.25
1	2	0.1	0	6	3.78	0.24
1	2	0.1	0	7	3.8	0.23
1	2	0.1	0	6	3.82	0.23
1	2	0.1	0	6	3.81	0.24
1	2	0.1	0	5	3.82	0.23
1	2	0.1	0.2	6	3.96	0.25
1	2	0.1	0.2	6	4	0.24
1	2	0.1	0.2	7	3.98	0.23
1	2	0.1	0.2	7	3.99	0.25
1	2	0.1	0.2	6	3.98	0.26
1	2	0.1	0.2	7	3.97	0.26
1	2	0.1	0.2	7	4	0.25
1	2	0.1	0.2	6	4.03	0.26
1	2	0.1	0.2	7	4.02	0.25
1	2	0.1	0.2	7	3.98	0.25
1	2	0.1	0.2	7	3.97	0.26
1	2	0.1	0.2	6	4.02	0.27
1	2	0.1	0.2	6	3.95	0.24
1	2	0.1	0.2	6	4.01	0.26
1	2	0.1	0.2	7	3.97	0.23
1	2	0.1	0.2	6	3.96	0.25
2	0	0	0	4	3.38	0.07
2	0	0	0	4	3.35	0.05
2	0	0	0	5	3.34	0.06
2	0	0	0	5	3.37	0.06
2	0	0	0	4	3.35	0.07
2	0	0	0	4	3.38	0.09
2	0	0	0	5	3.36	0.09
2	0	0	0	5	3.34	0.07
2	0	0	0	5	3.37	0.05
2	0	0	0	4	3.39	0.07
2	0	0	0	5	3.36	0.06
2	0	0	0	4	3.36	0.05
2	0	0	0	4	3.35	0.05
2	0	0	0	5	3.38	0.04
2	0	0	0	5	3.36	0.05
2	0	0	0	3	3.35	0.05
2	0	0	0.2	5	3.49	0.06
2	0	0	0.2	4	3.46	0.07
2	0	0	0.2	4	3.45	0.07
2	0	0	0.2	5	3.48	0.09
2	0	0	0.2	5	3.47	0.08
2	0	0	0.2	5	3.45	0.08
2	0	0	0.2	5	3.46	0.1
2	0	0	0.2	4	3.47	0.07
2	0	0	0.2	4	3.45	0.08
2	0	0	0.2	4	3.5	0.08
2	0	0	0.2	4	3.45	0.06
2	0	0	0.2	5	3.46	0.07
2	0	0	0.2	5	3.47	0.09
2	0	0	0.2	5	3.49	0.07
2	0	0	0.2	5	3.5	0.06
2	0	0	0.2	5	3.48	0.05
2	0	0.1	0	5	3.4	0.08
2	0	0.1	0	4	3.37	0.1
2	0	0.1	0	4	3.38	0.07
2	0	0.1	0	5	3.42	0.09
2	0	0.1	0	5	3.35	0.08
2	0	0.1	0	4	3.36	0.07
2	0	0.1	0	5	3.39	0.05
2	0	0.1	0	4	3.38	0.09
2	0	0.1	0	5	3.42	0.09
2	0	0.1	0	5	3.41	0.07
2	0	0.1	0	5	3.45	0.07
2	0	0.1	0	5	3.4	0.1
2	0	0.1	0	5	3.37	0.09
2	0	0.1	0	5	3.39	0.09
2	0	0.1	0	5	3.38	0.07
2	0	0.1	0	5	3.38	0.06
2	0	0.1	0.2	5	3.59	0.09
2	0	0.1	0.2	5	3.55	0.09
2	0	0.1	0.2	4	3.58	0.08
2	0	0.1	0.2	6	3.54	0.09
2	0	0.1	0.2	6	3.58	0.12
2	0	0.1	0.2	5	3.56	0.1
2	0	0.1	0.2	5	3.6	0.11
2	0	0.1	0.2	5	3.62	0.11
2	0	0.1	0.2	5	3.57	0.1
2	0	0.1	0.2	5	3.58	0.08
2	0	0.1	0.2	5	3.54	0.11
2	0	0.1	0.2	5	3.56	0.1
2	0	0.1	0.2	5	3.59	0.09
2	0	0.1	0.2	4	3.6	0.1
2	0	0.1	0.2	5	3.62	0.1
2	0	0.1	0.2	4	3.56	0.1
2	0.5	0	0	5	3.65	0.18
2	0.5	0	0	4	3.63	0.2
2	0.5	0	0	4	3.69	0.19
2	0.5	0	0	5	3.67	0.17
2	0.5	0	0	5	3.67	0.18
2	0.5	0	0	4	3.66	0.17
2	0.5	0	0	5	3.64	0.18
2	0.5	0	0	5	3.67	0.17
2	0.5	0	0	5	3.65	0.16
2	0.5	0	0	5	3.68	0.18
2	0.5	0	0	5	3.68	0.19
2	0.5	0	0	5	3.69	0.21
2	0.5	0	0	4	3.63	0.19
2	0.5	0	0	5	3.65	0.18
2	0.5	0	0	5	3.67	0.17
2	0.5	0	0	4	3.64	0.19
2	0.5	0	0.2	5	3.83	0.19
2	0.5	0	0.2	4	3.76	0.18
2	0.5	0	0.2	4	3.78	0.17
2	0.5	0	0.2	5	3.82	0.19
2	0.5	0	0.2	5	3.78	0.19
2	0.5	0	0.2	6	3.79	0.2
2	0.5	0	0.2	5	3.77	0.21
2	0.5	0	0.2	4	3.8	0.2
2	0.5	0	0.2	4	3.82	0.17
2	0.5	0	0.2	5	3.84	0.2
2	0.5	0	0.2	6	3.83	0.2
2	0.5	0	0.2	6	3.83	0.19
2	0.5	0	0.2	5	3.82	0.21
2	0.5	0	0.2	5	3.78	0.2
2	0.5	0	0.2	4	3.77	0.19
2	0.5	0	0.2	5	3.76	0.18
2	0.5	0.1	0	5	3.69	0.2
2	0.5	0.1	0	5	3.71	0.21
2	0.5	0.1	0	5	3.72	0.21
2	0.5	0.1	0	5	3.74	0.22
2	0.5	0.1	0	4	3.72	0.21
2	0.5	0.1	0	6	3.73	0.23
2	0.5	0.1	0	5	3.7	0.22
2	0.5	0.1	0	5	3.68	0.2
2	0.5	0.1	0	5	3.72	0.21
2	0.5	0.1	0	5	3.73	0.2
2	0.5	0.1	0	5	3.73	0.21
2	0.5	0.1	0	6	3.72	0.19
2	0.5	0.1	0	6	3.71	0.19
2	0.5	0.1	0	5	3.73	0.22
2	0.5	0.1	0	6	3.72	0.2
2	0.5	0.1	0	6	3.7	0.2
2	0.5	0.1	0.2	6	3.93	0.22
2	0.5	0.1	0.2	6	3.89	0.23
2	0.5	0.1	0.2	5	3.86	0.23
2	0.5	0.1	0.2	6	3.95	0.24
2	0.5	0.1	0.2	6	3.94	0.25
2	0.5	0.1	0.2	6	3.88	0.24
2	0.5	0.1	0.2	5	3.86	0.2
2	0.5	0.1	0.2	5	3.89	0.24
2	0.5	0.1	0.2	5	3.92	0.25
2	0.5	0.1	0.2	6	3.93	0.25
2	0.5	0.1	0.2	5	3.91	0.23
2	0.5	0.1	0.2	6	3.92	0.25
2	0.5	0.1	0.2	5	3.87	0.26
2	0.5	0.1	0.2	5	3.88	0.25
2	0.5	0.1	0.2	6	3.89	0.26
2	0.5	0.1	0.2	5	3.9	0.25
2	1	0	0	6	3.87	0.22
2	1	0	0	7	3.83	0.21
2	1	0	0	6	3.86	0.21
2	1	0	0	7	3.85	0.23
2	1	0	0	6	3.84	0.25
2	1	0	0	5	3.85	0.23
2	1	0	0	7	3.86	0.21
2	1	0	0	5	3.88	0.22
2	1	0	0	6	3.87	0.22
2	1	0	0	6	3.85	0.24
2	1	0	0	6	3.88	0.22
2	1	0	0	7	3.89	0.23
2	1	0	0	6	3.87	0.23
2	1	0	0	6	3.86	0.21
2	1	0	0	6	3.85	0.22
2	1	0	0	5	3.83	0.21
2	1	0	0.2	6	3.89	0.23
2	1	0	0.2	5	3.85	0.22
2	1	0	0.2	6	3.94	0.22
2	1	0	0.2	5	3.87	0.23
2	1	0	0.2	6	3.9	0.23
2	1	0	0.2	7	3.93	0.24
2	1	0	0.2	6	3.91	0.23
2	1	0	0.2	6	3.89	0.26
2	1	0	0.2	5	3.88	0.25
2	1	0	0.2	6	3.92	0.23
2	1	0	0.2	7	3.87	0.24
2	1	0	0.2	5	3.92	0.22
2	1	0	0.2	6	3.86	0.23
2	1	0	0.2	7	3.87	0.24
2	1	0	0.2	5	3.85	0.22
2	1	0	0.2	6	3.83	0.23
2	1	0.1	0	5	3.73	0.27
2	1	0.1	0	5	3.75	0.24
2	1	0.1	0	5	3.79	0.24
2	1	0.1	0	6	3.81	0.24
2	1	0.1	0	7	3.76	0.26
2	1	0.1	0	5	3.74	0.26
2	1	0.1	0	6	3.77	0.25
2	1	0.1	0	5	3.78	0.25
2	1	0.1	0	7	3.75	0.24
2	1	0.1	0	6	3.78	0.25
2	1	0.1	0	6	3.82	0.26
2	1	0.1	0	7	3.81	0.26
2	1	0.1	0	5	3.79	0.27
2	1	0.1	0	5	3.78	0.25
2	1	0.1	0	6	3.8	0.24
2	1	0.1	0	6	3.74	0.25
2	1	0.1	0.2	4	3.95	0.25
2	1	0.1	0.2	6	3.92	0.27
2	1	0.1	0.2	5	3.93	0.25
2	1	0.1	0.2	6	3.89	0.26
2	1	0.1	0.2	5	3.93	0.24
2	1	0.1	0.2	5	3.94	0.24
2	1	0.1	0.2	6	3.91	0.26
2	1	0.1	0.2	4	3.9	0.26
2	1	0.1	0.2	5	3.89	0.27
2	1	0.1	0.2	5	3.93	0.27
2	1	0.1	0.2	5	3.92	0.28
2	1	0.1	0.2	5	3.91	0.25
2	1	0.1	0.2	4	3.88	0.27
2	1	0.1	0.2	4	3.94	0.25
2	1	0.1	0.2	6	3.89	0.26
2	1	0.1	0.2	5	3.88	0.26
2	2	0	0	4	3.88	0.25
2	2	0	0	4	3.93	0.24
2	2	0	0	4	3.91	0.25
2	2	0	0	3	3.89	0.25
2	2	0	0	3	3.86	0.26
2	2	0	0	5	3.88	0.26
2	2	0	0	5	3.89	0.24
2	2	0	0	4	3.9	0.25
2	2	0	0	4	3.92	0.24
2	2	0	0	5	3.92	0.26
2	2	0	0	5	3.91	0.26
2	2	0	0	3	3.93	0.25
2	2	0	0	3	3.89	0.25
2	2	0	0	4	3.87	0.24
2	2	0	0	4	3.88	0.26
2	2	0	0	4	3.92	0.26
2	2	0	0.2	4	3.86	0.25
2	2	0	0.2	4	3.9	0.24
2	2	0	0.2	4	3.92	0.25
2	2	0	0.2	5	3.87	0.24
2	2	0	0.2	5	3.92	0.23
2	2	0	0.2	5	3.88	0.24
2	2	0	0.2	4	3.86	0.25
2	2	0	0.2	5	3.89	0.25
2	2	0	0.2	4	3.91	0.23
2	2	0	0.2	4	3.9	0.24
2	2	0	0.2	4	3.91	0.26
2	2	0	0.2	4	3.89	0.27
2	2	0	0.2	4	3.87	0.26
2	2	0	0.2	4	3.89	0.27
2	2	0	0.2	4	3.88	0.25
2	2	0	0.2	5	3.87	0.26
2	2	0.1	0	4	3.82	0.27
2	2	0.1	0	4	3.83	0.27
2	2	0.1	0	4	3.79	0.28
2	2	0.1	0	5	3.84	0.26
2	2	0.1	0	5	3.83	0.26
2	2	0.1	0	6	3.84	0.26
2	2	0.1	0	5	3.84	0.26
2	2	0.1	0	5	3.82	0.28
2	2	0.1	0	4	3.78	0.28
2	2	0.1	0	4	3.79	0.27
2	2	0.1	0	5	3.81	0.26
2	2	0.1	0	5	3.83	0.25
2	2	0.1	0	4	3.82	0.27
2	2	0.1	0	4	3.85	0.26
2	2	0.1	0	5	3.79	0.27
2	2	0.1	0	4	3.85	0.27
2	2	0.1	0.2	3	3.73	0.29
2	2	0.1	0.2	2	3.72	0.29
2	2	0.1	0.2	3	3.67	0.28
2	2	0.1	0.2	4	3.69	0.28
2	2	0.1	0.2	2	3.7	0.27
2	2	0.1	0.2	3	3.72	0.26
2	2	0.1	0.2	3	3.74	0.31
2	2	0.1	0.2	4	3.71	0.3
2	2	0.1	0.2	4	3.68	0.3
2	2	0.1	0.2	4	3.67	0.29
2	2	0.1	0.2	2	3.69	0.3
2	2	0.1	0.2	3	3.7	0.3
2	2	0.1	0.2	3	3.71	0.31
2	2	0.1	0.2	3	3.73	0.33
2	2	0.1	0.2	2	3.74	0.3
2	2	0.1	0.2	3	3.68	0.31
